# Supplementary material for: A seven-lncRNA signature for predicting Ewing’s sarcoma
Source: PeerJ. 2021 Jun 17;9:e11599. doi: 10.7717/peerj.11599 (PMC8214847; doi:10.7717/peerj.11599)
Supplement: Supplemental Information 1 — 88 EWS patients with clinical information and risk score in the training cohort. [file peerj-09-11599-s001.zip › GEO risk.txt]

id	futime	fustat	Age	Sex	State	SNHG17	C10orf71.AS1	LINC00623	STAU2.AS1	SSBP3.AS1	WAC.AS1	TDRG1	riskScore	risk
GSM439886	1.3	1	32	F	Primary	7.004713575	3.662428047	10.21886002	3.764956934	6.556769679	7.36427484	5.036292689	40.9239548	high
GSM439887	1.725	1	5	M	Primary	7.176356462	3.486354679	8.541025425	4.632298217	5.904766764	8.055361311	5.37167884	41.85132427	high
GSM439888	0.383333333	1	21	M	Primary	7.176356462	3.544497472	8.360922443	4.011748462	6.77085116	7.8482205	5.09901667	41.05287517	high
GSM439889	4.075	0	26	F	Primary	6.66864617	3.47004184	7.743034509	3.964577349	6.589394528	7.234025415	4.923114443	39.46359022	low
GSM439890	1.383333333	1	15	M	Primary	6.960241019	3.458392406	7.945518415	4.295142094	5.634495745	7.299686547	4.857794642	39.56596421	low
GSM439891	4.708333333	0	18	M	Primary	4.905543708	3.521533915	9.144717377	3.615431085	5.939248453	7.945518415	4.97014884	39.16686308	low
GSM439892	1.133333333	1	16	F	Primary	7.655418887	3.453877274	9.144717377	3.851405792	6.717926453	7.743034509	4.936206557	40.67767145	high
GSM439893	0.816666667	1	11	M	Primary	7.489651462	3.516757538	7.945518415	4.17772184	6.818962943	7.743034509	5.169115642	41.18682443	high
GSM439894	0.941666667	1	23	M	Primary	7.36427484	4.124179358	8.795518349	3.440341	6.404552679	8.541025425	5.474345557	42.42542801	high
GSM439895	3.916666667	1	16	F	Primary	6.868374321	3.565307877	7.8482205	3.93613667	6.439780585	7.655418887	4.792770547	40.09848869	high
GSM439896	9.775	0	24	M	Primary	7.8482205	3.395425142	7.945518415	3.699689179	6.265045321	7.36427484	5.080842222	38.95510473	low
GSM439897	10.425	0	15	M	Primary	6.960241019	3.299815538	7.176356462	3.952119896	7.004713575	7.299686547	5.309178085	39.23474206	low
GSM439898	16.01666667	0	18	M	Primary	6.589394528	3.318902311	8.360922443	3.983768415	6.048284802	7.8482205	5.187688717	39.50092609	low
GSM439899	2.975	1	17	F	Recurrence	7.574687604	3.63411567	8.360922443	3.770550868	6.404552679	7.743034509	5.497187755	40.59793341	high
GSM439900	2.133333333	1	30	F	Recurrence	8.541025425	3.583913142	8.194603613	4.2242285	6.327708877	7.574687604	5.749576349	41.44973029	high
GSM439901	2.05	1	15	M	Recurrence	7.299686547	3.429127943	7.8482205	3.91399	6.77085116	7.423715123	5.521953755	39.93209884	low
GSM439902	5.35	1	7	F	Primary	5.886704311	3.643129226	8.360922443	4.165854755	5.979683151	7.743034509	4.764939943	40.49264955	high
GSM439903	3.85	1	17	M	Metastasis	8.541025425	3.710840453	9.144717377	3.831304019	5.959702623	7.234025415	4.963769425	40.54912418	high
GSM439904	10.51666667	0	34	M	Metastasis	7.423715123	3.383938972	8.194603613	3.605425868	6.439780585	7.8482205	4.857794642	39.30137202	low
GSM439905	8.275	1	16	M	Metastasis	6.960241019	3.588999377	8.541025425	3.778309066	6.174092491	7.743034509	5.169115642	40.10045545	high
GSM439906	0.908333333	1	24	M	Primary	6.556769679	3.49790783	8.055361311	3.712344179	5.674624481	7.234025415	4.715923245	38.27863105	low
GSM439907	1.933333333	1	22	F	Recurrence	7.423715123	3.727397245	9.144717377	3.806731538	6.818962943	7.176356462	5.14137383	40.94120676	high
GSM439908	7.308333333	0	19	F	Primary	6.960241019	3.373910915	8.360922443	3.790010547	6.556769679	7.574687604	4.625862179	39.37171227	low
GSM439909	5.125	1	22	M	Recurrence	7.423715123	3.552813179	7.061173915	3.588999377	6.295931953	7.489651462	4.700284113	38.80260884	low
GSM439910	0.708333333	1	16	F	Metastasis	7.176356462	3.644969811	9.144717377	3.678470849	6.818962943	8.055361311	5.37167884	41.29891642	high
GSM439911	0.725	1	11	M	Primary	6.960241019	3.463744802	9.144717377	4.04021416	7.061173915	8.360922443	5.205894019	41.93119386	high
GSM439912	1.116666667	1	22	M	Primary	6.478765009	3.547539783	8.194603613	4.318960877	6.589394528	7.8482205	5.14137383	41.32764006	high
GSM439913	10.125	0	12	M	Primary	7.234025415	3.608797321	8.360922443	3.424245868	6.439780585	8.194603613	4.851657896	40.01472651	high
GSM439914	1.35	0	15	M	Primary	7.574687604	3.776319151	8.194603613	3.800905057	6.327708877	7.234025415	5.006552538	40.344211	high
GSM439915	9.8	0	16	M	Primary	6.589394528	3.367833047	9.144717377	3.646719802	6.478765009	7.743034509	4.845506443	39.42428145	low
GSM439916	3.616666667	0	13	M	Primary	6.818962943	3.054157208	8.360922443	3.736967425	5.939248453	7.36427484	4.673197292	37.4417277	low
GSM439917	1.775	1	25	M	Primary	7.004713575	3.344244264	9.144717377	4.029987604	6.818962943	7.945518415	4.917194783	40.8239971	high
GSM439918	0.916666667	1	20	F	Primary	7.118525953	3.344244264	8.360922443	3.787674057	6.77085116	8.194603613	4.910816849	40.21330011	high
GSM439919	2.45	1	14	M	Primary	6.404552679	3.425878075	9.144717377	3.697836226	6.77085116	7.8482205	4.833732547	40.02847098	high
GSM439920	5.216666667	0	9	F	Primary	7.234025415	3.318902311	8.795518349	3.727397245	6.295931953	7.061173915	4.654158934	38.56094455	low
GSM439921	9.808333333	0	32	F	Primary	6.122295708	3.442162189	7.8482205	3.413702741	6.370417651	7.423715123	4.798702849	38.03827862	low
GSM439922	9.2	0	27	M	Primary	6.556769679	3.390610491	8.360922443	3.870389915	6.868374321	7.574687604	4.821975264	39.79773275	low
GSM439923	2.116666667	1	14	M	Primary	7.061173915	3.544497472	8.541025425	3.893524358	7.234025415	7.8482205	4.683683972	41.13262408	high
GSM439924	5.791666667	0	11	F	Primary	6.960241019	3.45547317	8.541025425	3.641474774	6.152224311	7.36427484	5.349906179	38.98977256	low
GSM439925	10.59166667	0	21	M	Primary	7.423715123	3.370592472	7.574687604	3.798897698	5.596989651	6.868374321	4.673197292	37.6360859	low
GSM439926	5.708333333	0	8	F	Primary	6.265045321	3.140015472	7.743034509	3.916381726	5.847754208	7.945518415	4.816617462	38.26626682	low
GSM439927	6.783333333	1	24	M	Metastasis	7.061173915	3.536206358	7.234025415	3.755225189	6.295931953	7.8482205	5.076672811	39.54829685	low
GSM439928	10.75833333	0	4	F	Metastasis	6.478765009	3.587243689	8.055361311	3.897852566	5.886704311	7.299686547	4.725920708	39.20589474	low
GSM439929	3.466666667	1	9	M	Metastasis	8.055361311	3.506464585	8.795518349	3.835150349	6.174092491	7.574687604	5.196454387	40.20159328	high
GSM440999	1.3	1	32	F	Primary	6.918855066	3.865993821	8.795518349	3.745145085	6.327708877	7.176356462	5.068619783	40.5355207	high
GSM441000	1.725	1	5	M	Primary	6.66864617	3.608797321	8.194603613	4.297884462	5.540329557	7.574687604	5.607379142	40.4664699	high
GSM441001	0.383333333	1	21	M	Primary	7.004713575	3.719626434	8.360922443	4.042624189	6.556769679	7.945518415	5.224690264	41.59267483	high
GSM441002	4.075	0	26	F	Primary	6.632752368	3.46689434	7.574687604	4.034553368	6.478765009	7.36427484	5.060501802	39.60117179	low
GSM441003	1.383333333	1	15	M	Primary	6.960241019	3.570211755	7.655418887	4.186628566	5.329108566	7.118525953	4.863703689	39.12183962	low
GSM441004	4.708333333	0	18	M	Primary	4.540756547	3.67468384	9.144717377	3.690765302	5.722468585	8.055361311	4.888337377	39.64157583	low
GSM441005	1.133333333	1	16	F	Primary	7.655418887	3.762875321	8.795518349	3.893524358	6.478765009	7.743034509	4.899891783	41.41842676	high
GSM441006	0.816666667	1	11	M	Primary	7.423715123	3.68546317	7.743034509	4.281263321	6.818962943	7.655418887	5.150762	41.76333123	high
GSM441007	0.941666667	1	23	M	Primary	7.36427484	4.149655443	8.360922443	3.356592057	6.048284802	8.541025425	5.465424557	41.83791192	high
GSM441008	3.916666667	1	16	F	Primary	6.77085116	3.738967575	7.8482205	3.800905057	6.152224311	7.655418887	4.863703689	40.11225479	high
GSM441009	9.775	0	24	M	Primary	7.945518415	3.63411567	7.743034509	3.680327038	6.265045321	7.061173915	5.088455033	39.3146323	low
GSM441010	10.425	0	15	M	Primary	6.66864617	3.390610491	7.061173915	3.874645887	6.439780585	7.489651462	5.474345557	38.98941466	low
GSM441011	16.01666667	0	18	M	Primary	6.556769679	3.56377367	8.194603613	4.022920075	5.831550208	7.299686547	5.196454387	39.54659109	low
GSM441012	2.975	1	17	F	Recurrence	7.489651462	3.841144717	8.360922443	3.792395613	6.174092491	7.655418887	5.474345557	41.00359612	high
GSM441013	2.133333333	1	30	F	Recurrence	8.360922443	3.829218849	8.194603613	4.227450953	5.831550208	7.489651462	5.904766764	41.73124937	high
GSM441014	2.05	1	15	M	Recurrence	7.234025415	3.664401057	7.945518415	3.972005519	6.717926453	7.36427484	5.53416134	40.74348607	high
GSM441015	5.35	1	7	F	Primary	5.796150943	3.766691462	8.194603613	4.011748462	5.814496717	7.743034509	4.917194783	40.35598379	high
GSM441016	3.85	1	17	M	Metastasis	8.541025425	3.625596745	9.144717377	3.851405792	5.847754208	7.118525953	4.827736321	40.06832999	high
GSM441017	10.51666667	0	34	M	Metastasis	7.489651462	3.68546317	8.055361311	3.460239802	6.327708877	7.8482205	4.936206557	39.84705023	low
GSM441018	8.275	1	16	M	Metastasis	6.632752368	3.664401057	8.541025425	3.753064368	5.847754208	7.743034509	5.278895104	39.94742883	low
GSM441019	0.908333333	1	24	M	Primary	6.66864617	3.697836226	8.055361311	3.555917651	5.338299085	7.489651462	4.731591255	38.60524142	low
GSM441020	1.933333333	1	22	F	Recurrence	7.574687604	3.837122283	8.795518349	3.706953642	6.518250311	7.299686547	5.169115642	40.85636619	high
GSM441021	7.308333333	0	19	F	Primary	6.960241019	3.513025406	8.194603613	3.897852566	6.327708877	7.423715123	4.710340396	39.65843402	low
GSM441022	5.125	1	22	M	Recurrence	7.574687604	3.723630274	6.77085116	3.571945708	5.886704311	7.423715123	4.7483475	38.83705033	low
GSM441023	0.708333333	1	16	F	Metastasis	7.234025415	3.841144717	9.583031896	3.719626434	6.295931953	8.055361311	5.546497774	41.82667165	high
GSM441024	0.725	1	11	M	Primary	7.004713575	3.651703991	9.144717377	4.093938972	6.868374321	8.360922443	5.497187755	42.57762323	high
GSM441025	1.116666667	1	22	M	Primary	6.404552679	3.710840453	8.055361311	4.110682047	6.370417651	7.945518415	5.116045198	41.23327474	high
GSM441026	10.125	0	12	M	Primary	7.176356462	3.484623585	7.945518415	3.585534698	6.174092491	8.055361311	4.804772104	39.39180792	low
GSM441027	1.35	0	15	M	Primary	7.489651462	3.879220377	8.194603613	3.757369038	6.122295708	7.234025415	5.014137075	40.38756635	high
GSM441028	9.8	0	16	M	Primary	6.556769679	3.437612123	9.144717377	3.669534123	6.048284802	7.945518415	4.963769425	39.56849385	low
GSM441029	3.616666667	0	13	M	Primary	6.868374321	3.518134094	8.360922443	3.906836538	5.613449047	7.36427484	4.689720274	39.06760168	low
GSM441030	1.775	1	25	M	Primary	6.960241019	3.465231981	9.144717377	4.18380116	6.404552679	7.945518415	5.085011632	41.23147154	high
GSM441031	0.916666667	1	20	F	Primary	7.299686547	3.557771425	8.360922443	3.843457632	6.632752368	8.055361311	4.899891783	40.81624749	high
GSM441032	2.45	1	14	M	Primary	6.478765009	3.45547317	9.144717377	3.646719802	6.717926453	7.8482205	4.833732547	39.98862017	low
GSM441033	5.216666667	0	9	F	Primary	7.234025415	3.594513491	8.360922443	3.780087642	6.122295708	6.918855066	4.753654604	39.1172554	low
GSM441034	9.808333333	0	32	F	Primary	6.096491245	3.719626434	7.489651462	3.39734133	6.327708877	7.36427484	4.615796972	38.60654522	low
GSM441035	9.2	0	27	M	Primary	6.518250311	3.320412	8.194603613	3.835150349	6.868374321	7.489651462	4.936206557	39.34771568	low
GSM441036	2.116666667	1	14	M	Primary	7.299686547	3.588121533	8.541025425	4.14125217	7.234025415	7.8482205	4.466138142	41.83618661	high
GSM441037	5.791666667	0	11	F	Primary	7.176356462	3.759146226	8.360922443	3.511409877	5.867100821	7.36427484	5.404448679	39.44892165	low
GSM441038	10.59166667	0	21	M	Primary	7.655418887	3.736967425	7.423715123	3.703031151	5.381742104	6.717926453	4.705380726	38.28686738	low
GSM441039	5.708333333	0	8	F	Primary	6.202382028	3.424245868	7.655418887	3.959325075	5.425219189	7.8482205	4.816617462	38.77163671	low
GSM441040	6.783333333	1	24	M	Metastasis	7.176356462	3.787674057	6.918855066	3.766691462	5.847754208	7.8482205	4.999346	39.89497116	low
GSM441041	10.75833333	0	4	F	Metastasis	6.370417651	3.772405274	8.194603613	3.979084208	5.674624481	7.423715123	4.683683972	39.9566612	low
GSM441042	3.466666667	1	9	M	Metastasis	8.194603613	3.669534123	8.360922443	3.778309066	5.886704311	7.36427484	5.267863717	40.01576202	high
