# Supplementary material for: A seven-lncRNA signature for predicting Ewing’s sarcoma
Source: PeerJ. 2021 Jun 17;9:e11599. doi: 10.7717/peerj.11599 (PMC8214847; doi:10.7717/peerj.11599)
Supplement: Supplemental Information 2 — 57 EWS patients with survival information and risk score in the validation cohort. [file peerj-09-11599-s002.zip › ICGC risk.txt]

id	futime	fustat	Age	Sex	SNHG17	C10orf71.AS1	LINC00623	STAU2.AS1	SSBP3.AS1	WAC.AS1	TDRG1	riskScore	risk
DO50468	4.257534247	1	10	F	4.93515657	0	0.853590609	0	0.169296777	3.777100173	0.031521554	5.873222542	high
DO50555	1.090410959	1	18	M	3.885664164	0	0.220255868	0.301312975	0.142271277	3.666666488	0.050359881	5.838347439	high
DO50460	2.265753425	1	16	F	4.222767365	0.488504618	0.495107123	0	0.319948686	3.93122008	0.206764917	7.441656178	high
DO50474	3.915068493	1	7	F	6.647865634	0	0.357164591	0	0.05485769	3.161729844	0.114239911	5.421608499	low
DO50601	13.2	0	11	M	4.572498261	0	0.173252155	0	0.093753751	3.645186804	0.325323648	5.349503793	low
DO234428	4.016438356	1	16	F	4.963147485	0	0.166296471	0	0.222469587	3.593544226	0.185372891	5.478963606	low
DO50568	8.167123288	0	25	F	5.248464328	0.167345732	0.296650456	0.001645088	0.076771526	3.050775366	0	5.42580982	low
DO50549	8.249315068	0	13	F	5.677281232	0	0	0	0.429984766	3.235866744	0	5.366734686	low
DO50547	5.347945205	1	39	M	4.618570868	0	0	0	0.122699309	3.666666488	0.033163716	5.26936576	low
DO50599	11.49041096	0	14	M	5.17211115	0	0.288413215	0	0.259742299	3.222545822	0.197706443	5.233379571	low
DO50628	3.350684932	0	15	F	4.809698724	0	1.980316934	0.013858047	0.095643393	3.472224359	0.235493889	6.006791246	high
DO50551	1.457534247	1	18	M	4.059131198	0	0.24185979	0	0.429306559	3.347221163	0.061108432	5.14335583	low
DO50466	9.290410959	0	42	M	4.099534393	0	0	0.002841796	0.09272524	3.73056306	0	5.163620255	low
DO50497	0.95890411	1	24	M	4.786410006	0.050359881	1.148196221	0	0.284699879	3.443272831	0.39051209	5.948395272	high
DO50499	1.317808219	1	13	M	5.376238952	0.124964422	2.070094916	0.030168462	0.252394305	3.93122008	0.033325673	7.215700978	high
DO50586	12.74246575	0	11	M	4.203568221	0	0.622186558	0	0.015772262	3.004901068	0.149557708	4.654736225	low
DO50630	9.145205479	0	19	M	5.735377044	0	0.70399595	0	0.551218885	3.610828245	0.10695356	6.20113566	high
DO234438	13.04109589	0	14	F	5.527788984	0.557943452	0.083371528	0	0.029455815	3.514368166	0.283709332	7.195488009	high
DO50511	7.991780822	1	20	M	4.639482097	0	0	0	0.148080981	3.758783279	0.070320202	5.402168764	low
DO50584	3.769863014	1	14	M	5.677281232	0.868931311	0.484705209	0	0.37217871	2.949348523	0.385118411	8.13785431	high
DO50644	10.39726027	0	24	M	4.376551166	0.167796987	0.085904013	0	0.2675842	2.844105949	1.039726314	5.272532469	low
DO50539	1.273972603	1	17	F	4.907288674	0.091106731	0.079533696	0	0.630626365	3.577692859	0.101650175	6.032537698	high
DO50623	3.24109589	1	16	M	5.325899022	0	0.366410709	0	0.173839277	3.593544226	0.070527618	5.597872485	high
DO234430	2.939726027	1	18	M	5.417974	0.736827286	0.082221178	0	0.063633269	4.016914529	0.213756227	8.287811896	high
DO234436	14.4739726	0	5	F	4.160887272	0	0.052199365	0	0.141588645	3.570128275	0.014857376	5.07263163	low
DO50545	10.72876712	0	15	M	5.417974	0	0	0	0	0.485148982	0	2.03662266	low
DO50476	0.964383562	1	3	M	4.639482097	0.265147566	0.187233631	0	0.207575242	3.290801192	0	5.886038732	high
DO50572	9.791780822	0	28	F	5.248464328	0.897365063	0.167936898	0	0.098555617	3.304245117	0.034446145	8.037397555	high
DO50483	4.805479452	1	24	M	5.677281232	0	0.145473431	0	0.270466119	3.248696719	0.053158983	5.318810227	low
DO50459	14.83013699	0	5	F	5.128346733	0.294669883	0.184795531	0	0.124486326	3.834730764	0.052304099	6.632739483	high
DO50472	3.142465753	1	6	M	5.527788984	0	1.294867237	0.005203533	0.086190515	3.713880153	0.018782051	6.097726978	high
DO50557	10.21917808	0	16	F	4.599693747	0	0.574814003	0	0.09458292	2.958757545	0.162510279	4.767478911	low
DO50636	1.339726027	1	15	F	5.677281232	0	0	0	0.143591356	1.950977022	0.140091143	3.805213273	low
DO234440	10.01369863	0	14	M	7.582120861	0	0	0	0.305999992	3.081509052	0.059690549	5.649860228	high
DO50567	12.55890411	0	15	F	6.208831484	0.087309503	0.122342378	0	0.592751529	3.62009796	0.088422132	6.414392486	high
DO50571	1.005479452	1	17	F	5.293595844	0	0.775715271	0.001237116	0.213413341	3.136547191	0.100634466	5.323560999	low
DO50487	4.589041096	1	15	F	4.93515657	0	0.101559489	0	0.16018119	3.136547191	0.053207835	4.880019787	low
DO50489	3.64109589	0	11	M	5.79786536	0	0.533096774	0	0.272809349	3.443272831	0.092481078	5.7317205	high
DO50518	13.35068493	0	15	M	4.572498261	0.04811731	0.431068172	0	0.038062988	3.740061814	0.298467985	5.661230284	high
DO50553	12.24383562	0	10	F	4.376551166	0	0.629915922	0.007303722	0.208312133	3.366389658	0.31687955	5.304360039	low
DO50526	10.06575342	1	12	F	5.17211115	0	0.058385421	0	0.469433196	4.222767365	0.056706606	6.333513077	high
DO50516	1.424657534	1	16	M	5.090659596	0.574814003	1.017086834	0	0.256295924	3.290801192	0.151735729	7.446804456	high
DO50528	4.356164384	1	17	M	4.428301825	0	1.073678007	0	0.273549581	3.514368166	0.024662612	5.633357855	high
DO50507	14.09315068	0	9	M	4.552965351	0	0	0	0.190130575	2.708846783	0.133458905	4.32349433	low
DO50461	15.91780822	0	21	M	5.062445784	0.00636726	0.434118834	0	0.10903321	3.479662717	0.055747523	5.394895502	low
DO50514	3.128767123	1	11	M	5.062445784	0	0	0	0.157250728	3.815695738	0.179705019	5.614113698	high
DO50581	10.05205479	0	29	F	4.085841184	0	1.259340103	0	0.355896765	3.456126973	0.09010773	5.638515771	high
DO234434	3.208219178	1	16	F	4.360657523	0	0.309904201	0.000159972	0.447932265	3.545658706	0.073976178	5.484751198	low
DO50621	6.04109589	0	24	M	4.044601175	0	0.440078626	0.017385814	0.007641474	3.55493103	0.048887222	5.119986169	low
DO50465	9.8	0	14	F	4.907288674	0	0.223558775	0	0.061053723	2.770465902	0.276779888	4.50608557	low
DO50550	2.868493151	1	8	F	3.79425252	0	2.298851179	0	0.172439443	3.479662717	0.075178448	5.860303271	high
DO50513	5.147945205	0	50	F	3.55493103	0	0	0.017429849	0.042042627	3.034619353	0.051247524	4.279143994	low
DO50485	0.77260274	1	13	F	7.370288242	0.100548442	0.464137696	0	0.044361113	2.307411907	5.17211115	6.253868092	high
DO50524	8.589041096	0	11	M	4.786410006	0	0.152839768	0	0.049433289	3.34052424	0.083121625	4.987485092	low
DO234432	1.504109589	1	12	F	4.687744969	0	0.487451488	0	0.165398376	3.34052424	0.072835912	5.196319415	low
DO234421	1.643835616	1	19	M	4.004574278	0	1.75295046	0	0.058272162	4.178632712	0	6.311021542	high
DO50565	7.77260274	0	21	M	4.786410006	0	0.606423276	0	0	2.764204218	0	4.511355034	low
