# Supplementary material for: A seven-lncRNA signature for predicting Ewing’s sarcoma
Source: PeerJ. 2021 Jun 17;9:e11599. doi: 10.7717/peerj.11599 (PMC8214847; doi:10.7717/peerj.11599)
Supplement: Supplemental Information 3 — The script was written in R using the glmnet and survival packages. [file peerj-09-11599-s003.zip]

Archive with 1 entries (1 files):
- S3.Risk.R
