# Supplementary material for: A seven-lncRNA signature for predicting Ewing’s sarcoma
Source: PeerJ. 2021 Jun 17;9:e11599. doi: 10.7717/peerj.11599 (PMC8214847; doi:10.7717/peerj.11599)
Supplement: Supplemental Information 3 — The script was written in R using the glmnet and survival packages. [file peerj-09-11599-s003.zip › S3.Risk.R]

library("glmnet")
library("survival")

setwd("D:\\biowolf\\metabolism\\15.lasso")                
rt=read.table("GEOUniSigExp.txt",header=T,sep="\t",row.names=1)         
rt$futime=rt$futime/365

# Build model
x=as.matrix(rt[,c(3:ncol(rt))])
y=data.matrix(Surv(rt$futime,rt$fustat))
fit=glmnet(x, y, family = "cox", maxit = 1000)
cvfit=cv.glmnet(x, y, family="cox", maxit = 1000)

# Output coefficient
coef=coef(fit, s = cvfit$lambda.min)
index=which(coef != 0)
actCoef=coef[index]
lassoGene=row.names(coef)[index]
geneCoef=cbind(Gene=lassoGene,Coef=actCoef)
write.table(geneCoef,file="geneCoef.txt",sep="\t",quote=F,row.names=F)

# Output the risk score of the training group
trainFinalGeneExp=rt[,lassoGene]
myFun=function(x){crossprod(as.numeric(x),actCoef)}
trainScore=apply(trainFinalGeneExp,1,myFun)
outCol=c("futime","fustat",lassoGene)
risk=as.vector(ifelse(trainScore>median(trainScore),"high","low"))
outTab=cbind(rt[,outCol],riskScore=as.vector(trainScore),risk)
write.table(cbind(id=rownames(outTab),outTab),file="tcgaRisk.txt",sep="\t",quote=F,row.names=F)

# Output the risk score of the validation group
rt=read.table("ICGCExpTime.txt",header=T,sep="\t",row.names=1)
rt[,3:ncol(rt)][rt[,3:ncol(rt)]<0]=0
rt$futime=rt$futime/365
testFinalGeneExp=rt[,lassoGene]
testScore=apply(testFinalGeneExp,1,myFun)
outCol=c("futime","fustat",lassoGene)
risk=as.vector(ifelse(testScore>median(testScore),"high","low"))
outTab=cbind(rt[,outCol],riskScore=as.vector(testScore),risk)
write.table(cbind(id=rownames(outTab),outTab),file="ICGCRisk.txt",sep="\t",quote=F,row.names=F)
