# Supplementary material for: A seven-lncRNA signature for predicting Ewing’s sarcoma
Source: PeerJ. 2021 Jun 17;9:e11599. doi: 10.7717/peerj.11599 (PMC8214847; doi:10.7717/peerj.11599)
Supplement: Supplemental Information 4 — The script was written in R using the survival, survminer and timeROC packages. [file peerj-09-11599-s004.zip › S4.ROC.R]

setwd("D:\\biowolf\\Ferroptosis\\22.ROC")  
library(survival)
library(survminer)
library(timeROC)
bioROC=function(inputFile=null,rocFile=null){
	
	rt=read.table(inputFile,header=T,sep="\t")

	ROC_rt=timeROC(T=rt$futime,delta=rt$fustat,
	               marker=rt$riskScore,cause=1,
	               weighting='aalen',
	               times=c(1,3,5),ROC=TRUE)
	pdf(file=rocFile,width=5,height=5)
	plot(ROC_rt,time=1,col='green',title=FALSE,lwd=2)
	plot(ROC_rt,time=3,col='blue',add=TRUE,title=FALSE,lwd=2)
	plot(ROC_rt,time=5,col='red',add=TRUE,title=FALSE,lwd=2)
	legend('bottomright',
	        c(paste0('AUC of 1-year survival: ',sprintf("%.03f",ROC_rt$AUC[1])),
	          paste0('AUC of 3-year survival: ',sprintf("%.03f",ROC_rt$AUC[2])),
	          paste0('AUC of 5-year survival: ',sprintf("%.03f",ROC_rt$AUC[3]))),
	        col=c("green",'blue','red'),lwd=2,bty = 'n')
	dev.off()
}

bioROC(inputFile="geoRisk.txt",rocFile="tcga.ROC.pdf")
bioROC(inputFile="icgcRisk.txt",rocFile="icgc.ROC.pdf")
